# Supplementary material for: Unique genetic responses revealed in RNA-seq of the spleen of chickens stimulated with lipopolysaccharide and short-term heat
Source: PLoS One. 2017 Feb 6;12(2):e0171414. doi: 10.1371/journal.pone.0171414 (PMC5293231; doi:10.1371/journal.pone.0171414)
Supplement: S1 Table — Forward and reverse primer sequences used with Fluidigm to validate RNA-sequencing results. (XLSX) [file pone.0171414.s001.xlsx]

## Sheet: Sheet1
Gene	Forward primer (5’-3’)	Reverse primer (5’-3’)
H6PD	ATGTACCGGGTGGACCACTA	AACTGACGGTTCTGATCTCGAAA
RPL4	TTCTGCCTTGGCAGCATCA	AGGAAGTTCTGGGATCTCCTCA
IL-10	CATGCTGCTGGGCCTGAA	CGTCTCCTTGATCTGCTTGATG
IL-6	GCTCGCCGGCTTCGA	GGTAGGTCTGAAAGGCGAACAG
IL-1beta	TGCTTCGTGCTGGAGTCAC	GGCATCTGCCCAGTTCCA
iNOS	GGACCGAGCTGTTGTAGAGATA	AGCAGCTGAGTGATGATCCA
IFN-gamma	AACCTTCCTGATGGCGTGAA	GCTTTGCGCTGGATTCTCAA
CCL4	CCTCATCCAGAGGCACTACA	GCTTGACGCTCTGCAGGTA
ANGPTL4	TGTGACATGACTGCAGAAGG	CAGCCAGAAGTCACCATGAA
CD40	AGCCTGGTGATGCTGTGAA	CTCACAGGGTGTGCAGACA
IL18	CGTGGCAGCTTTTGAAGATGTA	CTGAATGCAACAGGCATCCC
HSPA2	CCACCATTCCCACCAAACAA	ATACACCTGGACGAGGACAC
HSF4	TTCTGTTTGGCCAGCTCCAA	ACAACCCACTGTCAAGCATCA
TLR4	CCTGCTGGCAGGATGCA	TGTTCTGTCCTGTGCATCTGAA
S100A1	AGCTGAGCAAGAAGGAGCTG	GGTCCTGCATGATCTTCTCC
MAPK9	TTACAGAGCGCCAGAGGTTA	TCTCCCATGATGCAACCAAC
